# Supplementary material for: Discomfort-related changes of call rate and acoustic variables of ultrasonic vocalizations in adult yellow steppe lemmings Eolagurus luteus
Source: Sci Rep. 2021 Jul 22;11:14969. doi: 10.1038/s41598-021-94489-7 (PMC8298583; doi:10.1038/s41598-021-94489-7)
Supplement: Supplementary file 1 — Supplementary Information 1. [file 41598_2021_94489_MOESM1_ESM.xls]

## Sheet: joint USVs
Values for acoustic variables of joint USVs for 14 individual adult yellow steppe lemmings
Anim ID	sex	Stage	fpeak1	q251	q501	q751	call rate1	Stage	fpeak3	q253	q503	q753	call rate3
14	f	1	28500	28100	30700	34800	2.99058	3	35200	31100	36000	41200	0.37182
36	f	1	28100	28100	30000	35200	2.72652	3	32600	29600	33300	37500	0.550285
165	m	1	33700	31100	34500	39300	2.92393	3	32600	31800	36700	47600	0.575
192	m	1	29600	27700	30300	34500	0.472727	3	25500	26200	36000	45000	0.378928
193	f	1	33000	28500	33300	37500	2.20576	3	36000	34500	39000	44200	1.36364
197	m	1	27300	26600	28500	33300	0.156766	3	27000	27300	32600	41600	0.382166
199	f	1	34800	31100	35600	39700	4.64834	3	34100	30300	36000	43500	0.406279
200	m	1	32600	28800	32200	36000	2.2377	3	33300	29600	35200	42700	0.991285
201	f	1	33700	31500	35200	39000	3.61842	3	38600	35600	39300	44200	6.15768
204	m	1	34500	32600	36000	39300	2.07954	3	34100	32600	36300	41600	1.69651
205	f	1	37800	31800	38200	41200	0.40429	3	35200	34100	37500	42700	3.69318
210	f	1	33700	30000	33700	36700	4.37834	3	37100	32600	36700	40100	1.7971
212	m	1	34100	26600	31800	37100	0.25389	3	33300	28800	33300	39000	1.27778
215	f	1	30300	27000	31100	35600	0.294599	3	29600	30700	37100	45300	1.30928
