# Supplementary material for: Discomfort-related changes of call rate and acoustic variables of ultrasonic vocalizations in adult yellow steppe lemmings Eolagurus luteus
Source: Sci Rep. 2021 Jul 22;11:14969. doi: 10.1038/s41598-021-94489-7 (PMC8298583; doi:10.1038/s41598-021-94489-7)
Supplement: Supplementary file 2 — Supplementary Information 2. [file 41598_2021_94489_MOESM2_ESM.xls]

## Sheet: single USVs
Values for acoustic variables of single USVs for 14 individual adult yellow steppe lemmings
Anim ID	sex	Stage	Jump	Contour	dur	f0beg	f0max	f0end	f0min	df0	fpeak	q25	q50	q75
14	f	1	0	up	0.026	17200	31500	30700	17200	14300	30000	28800	30700	31800
14	f	1	0	up	0.038	18700	40800	39300	18700	22100	25800	24300	25800	27000
14	f	1	0	down	0.015	39700	39700	29600	29600	10100	38200	37500	38600	39000
14	f	1	0	flat	0.0267	30000	34500	32600	30000	4500	34100	31500	33300	34500
14	f	1	0	up	0.021	14200	27700	26600	14200	13500	27000	26600	27300	28100
14	f	1	0	flat	0.0347	30000	32600	31500	28500	4100	32200	29200	31500	33000
14	f	1	0	up	0.0367	23200	29200	28100	23200	6000	28500	26600	28100	29200
14	f	1	1	up	0.032	33000	40800	33300	28800	12000	29200	29600	30700	33700
14	f	1	0	up	0.0393	23200	27700	26600	21700	6000	27300	24300	27000	27700
14	f	1	0	up	0.0271	18700	26600	24000	18700	7900	26200	23600	26200	27700
14	f	1	0	up	0.0166	15300	24000	21700	14600	9400	23600	21000	23600	25800
14	f	1	1	up	0.0254	14600	37800	27700	14600	23200	27300	27300	28500	33000
14	f	1	1	up	0.0253	34500	41600	27000	27000	14600	33700	28800	33300	34800
14	f	1	0	up	0.0253	15700	28800	27700	15700	13100	28100	27700	28500	29200
14	f	1	1	up	0.0237	16500	40100	29600	16100	24000	30000	29600	30700	33000
14	f	1	0	flat	0.0164	27700	27700	23200	23200	4500	25800	25800	26600	27300
14	f	1	1	up	0.048	38200	42000	34100	25100	16900	34100	33300	35600	38600
14	f	1	1	up	0.0313	26600	37500	27300	26200	11300	26600	27000	29200	36000
14	f	1	1	up	0.038	18700	38600	37800	18700	19900	25800	23200	26200	39700
14	f	1	0	up	0.0189	16800	36300	35200	16800	19500	35200	22100	34500	36000
14	f	3	0	flat	0.0193	29600	34100	32600	29200	4900	33700	33000	34100	34500
14	f	3	1	up	0.0267	19500	39000	38200	19500	19500	38600	34500	36700	38600
14	f	3	0	flat	0.0097	21000	34500	33700	21000	13500	33000	32200	33300	34800
14	f	3	0	up	0.0186	27700	36700	36700	27700	9000	34800	32600	34500	35600
14	f	3	0	up	0.025	19100	34500	33000	19100	15400	33300	31500	33000	34500
14	f	3	0	up	0.0293	19500	29600	29600	19500	10100	27700	26600	27700	29200
14	f	3	1	up	0.034	20600	39000	39000	20600	18400	27300	27000	27700	30300
14	f	3	0	complex	0.0457	37800	45000	39700	35200	9800	35600	36000	37800	41200
14	f	3	0	up	0.0143	44200	52500	52500	44200	8300	51300	29200	48300	51700
14	f	3	0	up	0.0203	15300	38200	37500	15300	22900	30000	29600	31800	37100
14	f	3	0	up	0.0137	21300	38200	38200	21300	16900	36700	29600	34500	37100
14	f	3	1	up	0.0397	23200	45700	45700	23200	22500	27000	25800	27300	28500
14	f	3	0	up	0.0273	16800	46100	44600	16800	29300	34800	31500	34800	38200
14	f	3	1	up	0.0267	18700	56600	37500	18300	38300	30300	30700	33000	36000
14	f	3	1	up	0.0253	25100	43100	40500	25100	18000	37100	32200	36700	38600
14	f	3	0	up	0.0237	18300	29200	29200	18000	11200	26200	24700	26600	29600
14	f	3	0	up	0.031	19500	45300	45300	19500	25800	31100	31100	35200	39700
14	f	3	0	up	0.0246	21300	42000	42000	21000	21000	39300	29600	36300	44200
14	f	3	0	up	0.034	18300	46100	45700	18300	27800	35200	31800	34800	36000
14	f	3	1	chevron	0.024	18700	43500	21000	18700	24800	28800	28800	31500	39700
36	f	1	0	up	0.0233	21300	27700	27000	21300	6400	24700	25100	25800	27700
36	f	1	1	up	0.0263	21000	38600	37100	21000	17600	37100	32200	36000	37800
36	f	1	1	up	0.0193	28500	37800	33300	27000	10800	27700	28500	30300	33000
36	f	1	1	flat	0.0334	38600	38600	30000	26600	12000	27000	27700	35600	38200
36	f	1	1	up	0.0267	31500	40500	28500	27000	13500	27700	28100	28800	37100
36	f	1	0	complex	0.0316	17600	36700	34100	17600	19100	33700	29600	33300	36000
36	f	1	1	up	0.0304	22800	40800	29200	22500	18300	28100	28500	29200	36000
36	f	1	1	up	0.0277	21000	36300	28800	20600	15700	27700	28500	30300	34500
36	f	1	1	up	0.027	22500	36300	28100	22500	13800	27300	27700	28800	36300
36	f	1	0	up	0.0313	28100	35600	28500	25800	9800	32200	32200	33000	33700
36	f	1	1	up	0.0263	18700	37100	28500	18700	18400	28100	28100	30000	36000
36	f	1	0	up	0.0246	21700	33700	33700	21700	12000	28500	27000	29600	34800
36	f	1	1	up	0.0277	27300	38600	31500	26600	12000	27700	28100	28800	34500
36	f	1	1	up	0.0334	34100	36300	28500	22800	13500	27300	28100	29600	33000
36	f	1	1	up	0.028	36300	36300	27300	22800	13500	27300	27700	30300	33300
36	f	1	1	up	0.0247	22100	37500	33000	21300	16200	27700	27700	29600	33300
36	f	1	0	up	0.03	13100	32600	32600	13100	19500	28800	27700	29200	30300
36	f	1	1	up	0.023	16500	38200	36700	16500	21700	28500	29200	31800	35200
36	f	1	1	flat	0.024	42300	42300	28800	28700	13600	28800	28800	30000	40500
36	f	1	1	up	0.0307	28800	36300	30700	26200	10100	27000	28100	33300	36000
36	f	3	1	up	0.0133	19500	37800	29200	19500	18300	37100	28800	34800	37500
36	f	3	1	up	0.0157	19800	40500	35600	19800	20700	28500	28800	30300	33700
36	f	3	1	up	0.0124	35600	56200	40500	30300	25900	38600	37800	39300	42700
36	f	3	0	up	0.0253	14200	34500	34500	14200	20300	31800	28100	31100	33300
36	f	3	0	flat	0.0067	14600	19100	19100	14200	4900	36000	25500	34800	40100
36	f	3	1	up	0.0266	20600	39000	39000	15300	23700	33300	30700	33700	36300
36	f	3	0	up	0.0223	13100	37100	37100	13100	24000	32600	28500	31800	34100
36	f	3	1	up	0.0314	19100	45700	34500	19100	26600	32600	32200	33300	37800
36	f	3	1	up	0.0236	21700	37800	29600	21700	16100	28100	28500	30000	35200
36	f	3	1	up	0.0353	43500	54300	37100	26200	28100	32200	30300	33000	43100
36	f	3	0	up	0.02	14200	35600	35600	14200	21400	27700	28100	30700	33300
36	f	3	0	flat	0.0167	15000	19500	19100	15000	4500	38200	31800	37500	50600
36	f	3	0	flat	0.0133	16500	21000	21000	16500	4500	37100	27000	38200	48000
36	f	3	0	up	0.0217	15300	30300	30300	15300	15000	28100	27000	29200	37500
36	f	3	0	up	0.0234	13800	36000	36000	13800	22200	32200	28100	31500	34500
36	f	3	1	up	0.0247	21300	38600	38600	18700	19900	35600	30300	34500	36700
36	f	3	0	up	0.0283	15300	36300	36300	15300	21000	27700	28100	32200	34800
36	f	3	1	up	0.0183	15000	37500	37500	15000	22500	33300	31500	33300	35200
36	f	3	0	up	0.0273	14600	28100	28100	14600	13500	26200	24700	26600	27700
36	f	3	0	up	0.0287	15000	36000	36000	15000	21000	28100	28500	31100	34100
165	m	1	0	up	0.0183	21300	35600	35600	21000	14600	26600	27000	30000	35600
165	m	1	0	up	0.0193	22500	40100	40100	22500	17600	27700	27000	31800	45000
165	m	1	1	up	0.0393	29600	39000	34500	29600	9400	30700	31100	33300	37800
165	m	1	1	up	0.0313	23200	40500	35200	23200	17300	32200	31500	33300	35200
165	m	1	1	up	0.0347	34100	41600	35200	30700	10900	34500	34500	35600	40800
165	m	1	0	up	0.0237	24000	41600	41600	24000	17600	36300	31500	36000	40100
165	m	1	1	up	0.026	25500	42000	42000	25500	16500	34500	33000	34500	36300
165	m	1	1	up	0.036	30000	40800	34100	29600	11200	30000	30300	32200	36300
165	m	1	1	up	0.0407	39000	43500	37100	32200	11300	34800	34500	35600	38200
165	m	1	0	flat	0.0293	33000	34100	29200	29200	4900	30700	30700	31800	48000
165	m	1	0	up	0.0356	30700	44600	44600	30700	13900	33700	32600	35200	39000
165	m	1	1	up	0.0294	23200	48000	34800	22800	25200	35200	31500	35600	41600
165	m	1	0	up	0.0333	34100	43800	43800	33700	10100	34100	34100	35200	40100
165	m	1	0	up	0.033	26600	42300	42300	26600	15700	27700	28800	33300	39000
165	m	1	0	up	0.0337	27300	43500	43500	27300	16200	29600	30000	33700	43500
165	m	1	0	up	0.0267	20600	39300	39300	20600	18700	36000	31100	36300	39700
165	m	1	0	up	0.0387	31100	42700	42700	30000	12700	30300	30700	32200	38200
165	m	1	0	up	0.0334	25500	40100	40100	25500	14600	27700	29600	35200	52100
165	m	1	0	flat	0.0253	25800	31500	31500	25800	5700	26600	26200	28800	53200
165	m	1	1	up	0.0257	24000	39000	33000	23600	15400	29200	29600	31800	36000
165	m	3	1	up	0.0387	42700	60300	34100	30700	29600	33700	33300	35600	48700
165	m	3	0	up	0.0343	50600	80200	80200	50600	29600	53600	39300	52500	56600
165	m	3	0	up	0.0183	37500	52500	51000	37500	15000	51300	33000	49100	52500
165	m	3	1	up	0.0273	27700	50200	50200	25800	24400	33700	31100	36700	48700
165	m	3	0	up	0.042	24300	31500	29600	24300	7200	30300	27000	30300	52800
165	m	3	1	up	0.07	24700	42000	34500	24700	17300	37800	32600	38200	42300
165	m	3	0	down	0.018	24000	28800	22500	22100	6700	28100	27000	30000	61100
165	m	3	0	down	0.0437	45300	46500	25100	25100	21400	40800	37100	40800	45700
165	m	3	1	up	0.04	25500	35600	35600	24300	11300	32600	31500	33300	36000
165	m	3	1	up	0.0353	24700	35600	31800	24700	10900	28800	28800	31500	36000
165	m	3	0	up	0.0397	24700	42300	42300	24700	17600	29200	29200	32600	41200
165	m	3	0	up	0.0287	22800	36700	36700	22800	13900	28500	28500	31500	42300
165	m	3	1	up	0.0313	16500	39300	39300	16500	22800	38200	34100	36700	39000
165	m	3	1	up	0.0287	15700	32200	31100	15700	16500	31500	30300	31800	40100
165	m	3	1	up	0.0256	16100	42000	42000	15700	26300	40100	33300	39300	41200
165	m	3	0	flat	0.0187	28100	29200	29200	28100	1100	28500	28500	29600	62600
165	m	3	1	up	0.0457	33000	58800	48000	33000	25800	35200	35600	38200	45700
165	m	3	0	up	0.0544	31800	44600	43100	31100	13500	31500	32600	35600	42300
165	m	3	1	up	0.047	24000	58500	57700	24000	34500	34800	31500	37500	54000
165	m	3	1	up	0.053	27300	47200	40500	27000	20200	40500	31500	37800	47200
192	m	1	1	up	0.0207	19100	37800	37100	19100	18700	25500	24300	27300	43100
192	m	1	1	up	0.035	36700	40500	33000	29600	10900	30000	30300	31500	38200
192	m	1	1	up	0.0337	16100	36700	34800	16100	20600	29600	28800	30700	33700
192	m	1	0	up	0.0443	23600	34500	34500	23600	10900	26600	26600	28800	31100
192	m	1	0	up	0.036	19100	30000	30000	19100	10900	25800	25100	26200	28800
192	m	1	0	up	0.024	22800	31100	31100	22800	8300	28500	27700	28800	30000
192	m	1	0	up	0.0266	21000	27300	25800	21000	6300	26200	25500	27000	39700
192	m	1	0	up	0.0304	19800	30300	30300	19800	10500	28100	27300	28500	29600
192	m	1	0	flat	0.0287	29600	32200	32200	29600	2600	31100	30700	31500	32200
192	m	1	1	up	0.0313	31500	37500	32600	27300	10200	28100	28500	29600	31800
192	m	1	0	up	0.0316	20600	31100	31100	20600	10500	27000	26200	27700	30000
192	m	1	0	flat	0.011	36300	42000	40800	36300	5700	41200	39000	41200	43100
192	m	1	0	up	0.035	23600	38600	38600	23600	15000	30000	30000	31500	33700
192	m	1	0	flat	0.036	30700	31800	28100	28100	3700	28800	28800	30300	50200
192	m	1	0	up	0.0447	29200	37500	37500	29200	8300	30300	30300	32200	39700
192	m	1	1	up	0.0287	26200	37100	31800	26200	10900	29200	28500	30000	31800
192	m	1	0	flat	0.0216	23200	26600	26200	23200	3400	26200	26200	27000	33000
192	m	1	1	up	0.0327	39300	39300	34800	27000	12300	29600	28800	30300	33000
192	m	1	0	up	0.0327	20600	33700	33700	20600	13100	30300	27700	30300	32200
192	m	1	0	flat	0.02	32200	35600	35600	32200	3400	35200	35200	35600	36300
192	m	3	1	flat	0.0407	43800	47200	36300	35200	12000	36000	35600	36700	37500
192	m	3	0	up	0.0267	27000	43800	39000	27000	16800	37500	31100	39000	43800
192	m	3	0	flat	0.011	21700	27300	27300	21700	5600	25500	24700	27000	58100
192	m	3	0	up	0.0227	31500	36300	34500	27000	9300	33300	30700	33000	35200
192	m	3	0	up	0.019	28500	49800	49800	28500	21300	41200	35200	40800	45000
192	m	3	0	up	0.025	24000	56600	56600	24000	32600	51700	29200	41200	51300
192	m	3	0	up	0.015	31800	40500	39700	31800	8700	40100	35600	39300	40800
192	m	3	0	up	0.0127	33000	40800	40800	33000	7800	39300	35200	39000	53200
192	m	3	1	up	0.0154	22800	40800	40800	22800	18000	25800	27000	40500	60000
192	m	3	1	up	0.014	22800	40500	40500	22800	17700	25100	26200	39000	56600
192	m	3	0	up	0.0183	30700	40800	40800	30700	10100	32200	33300	37100	40800
192	m	3	0	up	0.021	30000	42000	42000	30000	12000	33000	33000	36300	40500
192	m	3	1	up	0.02	30000	37500	30300	27000	10500	31100	29200	32200	36700
192	m	3	0	flat	0.0177	24000	27300	27300	24000	3300	26200	26200	27300	55500
192	m	3	0	up	0.0286	20600	37500	37500	19800	17700	30000	27300	30000	33000
192	m	3	1	up	0.0203	27300	50600	50600	27300	23300	25500	27300	35600	42700
192	m	3	1	up	0.025	25500	42700	42700	24000	18700	30000	29600	33700	40500
192	m	3	1	up	0.016	27000	40800	27000	21700	19100	38600	27300	34100	39700
192	m	3	0	up	0.0203	19500	31800	31800	19100	12700	29200	27000	29200	30300
192	m	3	0	flat	0.025	25500	27300	26600	25100	2200	26600	26200	27300	52500
193	f	1	1	flat	0.031	26600	39300	27700	26600	12700	38600	37500	38600	39700
193	f	1	1	up	0.031	20600	39300	33000	20600	18700	32600	32200	33700	38200
193	f	1	1	up	0.015	36300	42000	31500	21000	21000	28100	27000	28800	39300
193	f	1	1	up	0.036	33700	41200	37500	28100	13100	34800	33300	35200	37100
193	f	1	0	up	0.0317	28800	37100	37100	28100	9000	31500	31100	32600	34500
193	f	1	1	up	0.04	30000	37800	28800	27000	10800	35200	30000	35200	36300
193	f	1	1	up	0.039	27700	38200	33300	27300	10900	31500	29200	31500	33300
193	f	1	1	up	0.023	23600	37100	28800	23600	13500	27700	28500	33000	35600
193	f	1	0	up	0.0346	18700	30300	30300	18700	11600	28100	26200	28800	42300
193	f	1	1	up	0.0377	20600	43100	43100	19800	23300	28100	25500	28500	40100
193	f	1	0	up	0.0337	24000	37100	37100	24000	13100	27300	28500	33300	51700
193	f	1	1	up	0.0453	23200	41600	39000	22800	18800	34100	29200	34100	36000
193	f	1	1	up	0.018	22800	42300	42300	22800	19500	28100	28100	30300	34800
193	f	1	0	up	0.0233	16500	24300	24300	16500	7800	22100	22500	38200	61500
193	f	1	0	up	0.0243	16100	30000	30000	16100	13900	28500	27000	28800	30300
193	f	1	0	up	0.027	27700	39300	39300	27700	11600	33300	31800	34800	38600
193	f	1	0	up	0.0186	17600	24000	24000	17600	6400	19500	20600	38600	54000
193	f	1	0	flat	0.0183	16800	22500	22500	16800	5700	37800	34100	38600	56600
193	f	1	1	up	0.0233	13800	35200	35200	13800	21400	31500	28500	31800	42000
193	f	1	0	up	0.0337	17200	27300	25100	16800	10500	26600	24300	27000	42300
193	f	3	0	up	0.0503	43100	45300	41600	37100	8200	42000	42000	42300	43100
193	f	3	0	up	0.0267	32200	48000	48000	32200	15800	42700	39000	43100	49800
193	f	3	1	up	0.028	36300	58500	58500	34100	24400	36000	36300	38200	51000
193	f	3	0	up	0.0227	27700	43500	43500	27700	15800	42700	39700	43100	72700
193	f	3	1	up	0.022	23600	45000	45000	23600	21400	44200	28800	44200	51000
193	f	3	1	up	0.033	28800	49100	40500	28500	20600	38600	35600	38600	43500
193	f	3	1	chevron	0.0256	25500	73100	40500	25500	47600	39700	33700	39700	56200
193	f	3	0	up	0.0284	29200	46100	46100	28800	17300	41200	36300	41200	44200
193	f	3	0	up	0.0203	26600	43800	43800	26600	17200	41200	35600	40100	42700
193	f	3	1	up	0.034	27000	49800	49800	26200	23600	33700	32600	34100	37100
193	f	3	0	up	0.029	28800	44600	44600	28800	15800	43800	37100	40800	44200
193	f	3	1	up	0.025	35600	46500	46500	32600	13900	42000	37100	40500	42700
193	f	3	1	up	0.0267	34800	44600	39000	32600	12000	33700	34800	39000	42300
193	f	3	0	up	0.026	33300	51000	51000	33000	18000	45000	37800	40800	44600
193	f	3	1	up	0.0267	23600	45300	42700	23600	21700	41200	36300	39300	42300
193	f	3	1	up	0.0224	23600	42700	42700	23200	19500	27000	27000	28100	54300
193	f	3	0	up	0.03	37800	44600	44600	37800	6800	40100	40100	40800	44200
193	f	3	0	flat	0.0323	43800	43800	38200	38200	5600	43800	43500	44200	58100
193	f	3	0	down	0.035	38200	42700	36300	36300	6400	39000	39000	39700	42300
193	f	3	0	chevron	0.039	40100	48700	43500	39700	9000	43100	43500	45700	49500
197	m	1	0	up	0.0443	27700	37800	36700	27300	10500	30700	30700	31500	32200
197	m	1	0	up	0.0446	23600	31800	30700	23200	8600	25500	26200	28500	32200
197	m	1	1	up	0.0327	35600	41200	27000	20600	20600	27000	25800	27700	40500
197	m	1	0	up	0.0447	25100	33000	33000	25100	7900	26200	26600	27700	32600
197	m	1	0	flat	0.0464	25500	28100	28100	25100	3000	26600	26600	27300	28500
197	m	1	0	flat	0.035	28100	29200	28500	26600	2600	27000	27300	28100	29600
197	m	1	0	up	0.035	16100	34100	34100	15700	18400	27300	26600	28800	33300
197	m	1	0	up	0.0456	24700	32200	32200	23200	9000	27300	26600	28500	31500
197	m	1	0	up	0.0407	16500	30700	30700	16500	14200	27700	25100	27700	30700
197	m	1	0	flat	0.041	28500	28500	27700	25500	3000	27700	27000	27700	28500
197	m	1	1	up	0.0387	17600	39000	27700	17600	21400	28800	28800	31100	37100
197	m	1	0	flat	0.0444	26200	29200	29200	25100	4100	28100	27000	28800	37800
197	m	1	0	up	0.0417	25100	30300	30300	24000	6300	27000	27300	28100	29600
197	m	1	0	up	0.0187	20200	27300	27300	19500	7800	25800	25500	28800	63300
197	m	1	0	flat	0.043	23600	26600	25500	22800	3800	23600	24000	25500	43800
197	m	1	0	up	0.0327	29600	41600	41600	29600	12000	36700	36700	37800	55800
197	m	1	0	up	0.051	21000	28100	28100	21000	7100	27300	26200	27700	28500
197	m	1	0	up	0.0456	18300	29600	29600	18300	11300	27300	26200	27700	30000
197	m	1	1	up	0.046	34800	37800	28800	27300	10500	32600	32200	33700	36000
197	m	3	0	complex	0.0307	36000	39300	39300	31500	7800	31100	29600	31800	35600
197	m	3	0	up	0.03	30000	55800	52100	30000	25800	39300	39700	46800	53600
197	m	3	1	up	0.0327	25800	55800	42300	25500	30300	25800	26600	30000	41600
197	m	3	0	chevron	0.0356	40500	49500	41600	40100	9400	46100	42000	46100	51300
197	m	3	1	up	0.0407	31500	41600	36000	26600	15000	31800	30700	33000	37800
197	m	3	0	flat	0.0337	29600	29600	26600	26600	3000	26600	26600	27300	29200
197	m	3	1	flat	0.0406	27000	41200	41200	27000	14200	27000	27000	27700	28500
197	m	3	0	flat	0.0303	27000	27300	26600	26600	700	26600	26600	27300	39000
197	m	3	1	up	0.0396	24300	43100	32200	24300	18800	33300	31800	34500	40500
197	m	3	0	flat	0.0383	25800	30000	28800	25800	4200	26600	27000	28800	30000
197	m	3	0	up	0.0383	22500	31800	31800	22100	9700	27700	27000	28100	28800
197	m	3	0	flat	0.0347	24300	29600	29600	24000	5600	28800	27300	28800	30000
197	m	3	0	flat	0.0283	21700	27300	27300	21700	5600	27000	26600	27300	28100
197	m	3	1	up	0.0337	20600	65200	35200	19500	45700	36000	30700	36000	40800
197	m	3	0	flat	0.0213	28500	29600	29600	28500	1100	28800	28800	29600	30000
197	m	3	0	flat	0.033	22800	27700	27700	22800	4900	27000	26600	27300	28100
197	m	3	0	flat	0.0313	20200	25800	25500	20200	5600	25500	24000	25800	49500
197	m	3	0	up	0.0423	25500	30000	30000	24000	6000	27000	26200	27300	29600
197	m	3	1	up	0.04	20200	46100	33700	20200	25900	31500	28500	31800	35200
197	m	3	1	up	0.0323	25500	41200	28800	25500	15700	35600	30000	36000	39000
199	f	1	1	up	0.0233	28500	39000	31100	27300	11700	30000	30700	34800	38200
199	f	1	1	up	0.0224	22800	38200	35600	22800	15400	29200	29600	33700	38200
199	f	1	1	up	0.0313	30300	36700	34100	26600	10100	33300	28100	33000	36300
199	f	1	1	up	0.023	22800	36300	34100	22800	13500	27000	27000	31100	36300
199	f	1	1	up	0.0247	25500	40100	37500	24700	15400	34800	31800	34800	37800
199	f	1	0	up	0.0236	37500	40100	37100	29600	10500	38200	31500	38200	39300
199	f	1	1	up	0.0236	38600	40500	37500	30700	9800	39000	34800	38600	39700
199	f	1	1	up	0.0256	27300	40100	37800	27300	12800	34100	31800	34100	36000
199	f	1	1	up	0.028	33700	42000	37500	30700	11300	33300	31500	33700	36700
199	f	1	1	up	0.0247	28500	43500	40800	28500	15000	35200	33700	36300	39000
199	f	1	1	up	0.0333	39000	40800	35200	30700	10100	37100	37100	38200	42000
199	f	1	1	up	0.022	36700	46500	41600	31800	14700	42300	36700	40500	46800
199	f	1	1	up	0.0307	40800	49800	44600	34800	15000	35600	36300	39000	45700
199	f	1	1	up	0.0277	40100	43500	39300	32600	10900	39300	36300	40500	66300
199	f	1	1	up	0.024	26600	56200	56200	26600	29600	33300	32600	34800	41600
199	f	1	1	up	0.0293	31800	42300	39700	30700	11600	36000	34100	36300	40500
199	f	1	1	up	0.025	19800	42000	37100	19800	22200	34800	33000	35600	40100
199	f	1	1	up	0.0277	30000	39000	36000	27700	11300	34500	33000	35200	37800
199	f	1	1	up	0.0189	27000	42700	35200	27000	15700	34100	33300	35200	45300
199	f	1	1	up	0.0143	22100	48300	39000	22100	26200	36000	25500	34500	42700
199	f	3	1	up	0.023	34500	49100	47600	31100	18000	33700	34500	38200	47200
199	f	3	1	up	0.0247	30300	48000	43500	29600	18400	33700	34800	39000	46800
199	f	3	1	up	0.0144	18000	39300	39300	18000	21300	32200	31100	34800	40100
199	f	3	0	up	0.017	26600	39300	39300	26200	13100	32200	31100	34500	44200
199	f	3	0	up	0.02	23200	44200	43100	22800	21400	35200	35200	39000	42000
199	f	3	1	up	0.031	33000	44200	41600	31100	13100	34800	33300	36300	41600
199	f	3	1	up	0.0163	18000	39300	39300	18000	21300	33700	32200	34800	42700
199	f	3	1	up	0.0296	29200	42000	41200	28800	13200	34500	33700	36700	44200
199	f	3	1	up	0.0163	33300	61500	38600	31100	30400	35200	33300	36300	41200
199	f	3	1	up	0.0157	27000	42700	38600	27000	15700	34100	32600	36000	41200
199	f	3	1	up	0.011	16100	37100	37100	16100	21000	34500	32600	35600	55800
199	f	3	0	up	0.0163	27700	40100	40100	27300	12800	31800	31800	36000	60000
199	f	3	1	up	0.0187	17600	42700	42700	16500	26200	34800	33700	36300	41600
199	f	3	1	up	0.014	16500	41200	41200	16500	24700	35600	33700	37100	57300
199	f	3	0	up	0.0203	22800	42000	42000	22800	19200	33300	31800	35200	42300
199	f	3	1	up	0.0226	22500	43800	40500	22500	21300	35600	34500	37500	43800
199	f	3	0	up	0.0233	28100	42700	42700	28100	14600	35200	34500	36300	43100
199	f	3	1	up	0.0133	17200	38600	38600	17200	21400	33700	31100	35200	55800
199	f	3	0	up	0.018	25100	40800	40800	25100	15700	33700	31500	34800	40800
199	f	3	1	up	0.021	20200	44600	43800	20200	24400	33300	33000	36000	42000
200	m	1	0	up	0.0207	28800	34500	34500	28500	6000	29200	29600	33000	49500
200	m	1	0	up	0.0146	19500	28100	28100	19500	8600	22800	23200	25800	49100
200	m	1	0	up	0.0163	28100	39000	39000	28100	10900	33000	32600	34100	39300
200	m	1	1	up	0.0143	31800	36700	30700	26600	10100	28100	28800	32600	36300
200	m	1	1	up	0.0373	29600	43100	37100	28500	14600	29200	29200	30700	34800
200	m	1	1	up	0.0247	28500	36700	30000	26600	10100	33000	30300	33300	36000
200	m	1	1	up	0.0247	26600	36000	29600	25800	10200	29200	29200	31800	34800
200	m	1	0	flat	0.0223	22800	34100	34100	22800	11300	30000	30300	31500	32600
200	m	1	0	up	0.0144	22100	31800	31800	22100	9700	26200	26200	28100	43500
200	m	1	1	up	0.027	28100	37100	33000	26200	10900	28800	28100	30300	33700
200	m	1	0	up	0.0167	19800	29200	29200	19800	9400	25500	24300	27000	50600
200	m	1	1	up	0.0257	28500	38200	34100	27000	11200	33300	29200	31800	34500
200	m	1	0	up	0.037	25100	37100	37100	25100	12000	31800	30300	32200	34500
200	m	1	1	up	0.032	37800	42000	39300	25800	16200	32200	31800	36000	47200
200	m	1	0	up	0.026	16100	27300	27300	16100	11200	24000	23200	37100	50200
200	m	1	1	up	0.0397	27300	37800	30000	27300	10500	33000	30700	33300	35200
200	m	1	1	up	0.0236	19800	37500	33300	19800	17700	28100	28800	31100	34100
200	m	1	1	up	0.0294	22500	37100	28800	22500	14600	28500	28500	30700	34800
200	m	1	1	up	0.0347	27000	36300	29200	26600	9700	32600	30300	33000	34500
200	m	1	1	up	0.0373	26600	38200	30700	26600	11600	27300	28500	31100	36000
200	m	3	0	up	0.0217	28800	38200	37500	28800	9400	37800	34800	37800	39000
200	m	3	1	up	0.0267	25100	52500	40500	23600	28900	38200	31100	38200	43500
200	m	3	1	up	0.036	39000	53200	35200	27700	25500	30000	30000	33300	42700
200	m	3	1	up	0.027	24300	32600	31800	19500	13100	29600	29600	31500	39700
200	m	3	0	chevron	0.032	39700	59600	52800	39700	19900	58800	48300	56600	60000
200	m	3	0	up	0.02	19100	37800	37800	19100	18700	36000	32600	36000	39300
200	m	3	1	up	0.0236	24000	34100	34100	18700	15400	32600	29600	33000	35600
200	m	3	1	up	0.035	26200	44200	28800	21700	22500	28800	28100	29600	38200
200	m	3	1	up	0.0177	22500	45700	34800	22500	23200	34800	28500	35600	52500
200	m	3	1	up	0.0203	24700	41200	31800	24700	16500	27700	27700	29200	38200
200	m	3	0	flat	0.0153	33700	35200	35200	33700	1500	34100	34500	37100	76100
200	m	3	1	up	0.0276	27000	38600	36700	19100	19500	28100	28500	32200	46100
200	m	3	1	up	0.0233	28500	40500	29600	28500	12000	29200	29600	34800	40800
200	m	3	1	up	0.0266	30700	61100	31500	30300	30800	33700	32600	34500	49500
200	m	3	0	up	0.0164	26600	36000	35200	26200	9800	35600	32200	35600	58500
200	m	3	1	up	0.0227	28800	54300	45300	28800	25500	34800	34800	35600	45000
200	m	3	0	flat	0.0367	37500	37800	36300	33700	4100	34500	34800	36700	38600
200	m	3	0	flat	0.0246	30000	33700	33700	30000	3700	31800	31500	32600	43800
200	m	3	0	up	0.0267	28100	37500	37500	28100	9400	32200	31100	33000	38600
200	m	3	0	up	0.0203	22500	35600	35600	20200	15400	29600	29600	32200	36300
201	f	1	0	up	0.0263	24700	36700	36000	24700	12000	36300	34500	36300	37100
201	f	1	1	up	0.0466	33000	42000	35200	21300	20700	32600	33000	39000	54700
201	f	1	1	up	0.0473	34500	59600	38600	29200	30400	34100	33300	34800	37800
201	f	1	1	up	0.037	25100	52100	40800	24000	28100	34500	33000	36000	45700
201	f	1	1	up	0.0403	29600	38600	37100	26200	12400	33000	30700	33300	36700
201	f	1	1	up	0.043	38600	41600	39000	27700	13900	34100	31500	34800	39700
201	f	1	1	up	0.0457	30700	39000	37500	27000	12000	33700	33300	35600	38600
201	f	1	1	up	0.0324	29200	62600	42000	29200	33400	34800	34800	37100	40800
201	f	1	1	up	0.0324	27300	43100	43100	25500	17600	34800	29200	33700	37500
201	f	1	1	up	0.026	26200	45000	45000	25800	19200	33700	32600	34800	40800
201	f	1	1	up	0.0373	32600	39300	37800	27300	12000	34800	31100	34500	36700
201	f	1	1	up	0.037	34100	41200	41200	27000	14200	38200	32200	37100	39700
201	f	1	1	up	0.0399	30000	40800	38200	28500	12300	31800	31100	33300	36300
201	f	1	1	up	0.0324	27300	42000	38600	27300	14700	35600	33300	36000	39000
201	f	1	0	flat	0.0173	25800	29200	27700	25800	3400	28500	28100	29200	42000
201	f	1	1	up	0.0307	27300	41600	40800	26200	15400	34100	32600	34800	38600
201	f	1	1	up	0.0317	28500	42000	38600	27300	14700	33700	32200	34500	37500
201	f	1	0	up	0.0186	39700	41200	41200	39700	1500	40100	40100	40800	41200
201	f	1	1	up	0.036	37100	41600	38200	28800	12800	38200	32600	38200	39000
201	f	1	0	flat	0.034	28100	42000	42000	28100	13900	33700	33300	36300	40500
201	f	3	1	up	0.0223	29600	49100	48000	29600	19500	39000	38200	39700	44200
201	f	3	1	up	0.026	25500	47600	46800	25500	22100	38200	35600	38200	40500
201	f	3	1	up	0.0263	25500	46800	40800	25500	21300	38600	35600	38200	40500
201	f	3	1	up	0.026	28100	49500	46100	27700	21800	38600	36700	39300	42300
201	f	3	1	up	0.031	24700	48000	42000	24700	23300	38600	36300	38600	41200
201	f	3	1	up	0.023	28800	49100	41600	28800	20300	38200	37500	39700	45000
201	f	3	0	up	0.0257	28800	47600	47600	28500	19100	44200	39000	43500	45300
201	f	3	1	up	0.0237	27300	51700	40100	27000	24700	39300	38200	40500	46100
201	f	3	1	up	0.0267	24000	46800	42000	24000	22800	43100	36700	40500	43500
201	f	3	1	up	0.0233	25100	51000	48700	25100	25900	40800	37800	40800	45000
201	f	3	1	up	0.0259	24300	48000	43100	23200	24800	38200	36300	38600	40500
201	f	3	1	up	0.0206	28500	52800	47200	28500	24300	39000	39000	40800	43500
201	f	3	1	up	0.0213	28100	51000	42700	28100	22900	39700	39300	40800	45000
201	f	3	1	up	0.021	24300	48700	45300	24300	24400	39000	36000	39000	42300
201	f	3	1	up	0.0253	27700	48700	42300	27700	21000	36000	36300	39300	45000
201	f	3	1	up	0.0217	25800	50200	49100	25800	24400	39000	38200	40800	44600
201	f	3	1	up	0.026	29600	51700	41200	28800	22900	39300	39000	41600	46100
201	f	3	1	up	0.028	28100	59600	59600	28100	31500	35200	34800	35600	40100
201	f	3	1	up	0.027	28100	49100	49100	27300	21800	38600	37800	39700	42700
201	f	3	1	up	0.018	36700	59600	51300	36700	22900	42700	42300	44200	50200
204	m	1	0	up	0.014	30700	40100	40100	30700	9400	39000	36300	38600	39300
204	m	1	1	up	0.0427	29200	45300	40500	29200	16100	34500	33700	35200	38200
204	m	1	0	up	0.043	30300	46800	45300	30300	16500	45300	31100	40100	45700
204	m	1	0	up	0.044	36700	43800	43800	34500	9300	43100	32200	38600	43800
204	m	1	1	up	0.0517	29600	44200	37500	29600	14600	33300	31500	34100	39700
204	m	1	1	up	0.0473	43100	60300	37100	28500	31800	33300	33300	45300	52100
204	m	1	1	up	0.0396	32600	45300	39300	31800	13500	34500	33700	35200	38200
204	m	1	1	up	0.0333	30000	43100	40500	29200	13900	36000	35200	36700	38600
204	m	1	0	flat	0.013	33300	34800	34800	31800	3000	32200	31800	32600	35600
204	m	1	1	up	0.0214	27300	45000	38600	27300	17700	34100	27700	36000	43500
204	m	1	1	up	0.0224	27000	43100	37100	27000	16100	33700	33000	34500	37800
204	m	1	1	up	0.0224	25800	42300	32200	25800	16500	31100	31500	36300	40500
204	m	1	1	up	0.0324	27700	41200	41200	27000	14200	35200	34100	36300	39000
204	m	1	1	up	0.0283	28500	43800	40100	28500	15300	33700	31100	34500	39000
204	m	1	0	up	0.018	28100	36700	36700	28100	8600	36300	30300	34800	37100
204	m	1	1	up	0.0464	31100	42300	42300	26600	15700	37100	33300	36700	39300
204	m	1	1	up	0.0466	41200	42300	37100	30300	12000	34800	32200	35600	40800
204	m	1	0	up	0.0143	28500	40800	39700	28500	12300	38600	30700	37100	40100
204	m	1	0	up	0.0343	27300	42300	42300	27300	15000	41600	33700	39300	42000
204	m	1	1	up	0.0236	26600	43800	39700	26600	17200	33300	33000	35200	38200
204	m	3	0	up	0.0347	28100	40500	40500	28100	12400	34800	31500	34800	37500
204	m	3	0	up	0.0276	28100	39700	39700	28100	11600	33300	32200	34100	37800
204	m	3	0	up	0.0204	32200	41600	41600	31800	9800	39000	33700	37500	40100
204	m	3	1	up	0.0346	27700	45700	45700	27700	18000	37100	34100	37500	40500
204	m	3	1	up	0.035	33700	52100	52100	30300	21800	36300	33000	36700	41600
204	m	3	1	up	0.0293	29200	46100	40100	29200	16900	37500	35200	37500	39700
204	m	3	0	flat	0.027	35600	40500	40500	35600	4900	38200	37500	38600	39700
204	m	3	1	up	0.0337	27700	48700	48000	23600	25100	34500	32600	35200	40100
204	m	3	0	flat	0.022	29200	33700	33700	29200	4500	33700	30300	33300	34500
204	m	3	1	up	0.049	26600	48300	47600	26600	21700	29600	30300	34500	39300
204	m	3	1	up	0.0433	26600	45000	38600	26600	18400	32200	31100	32600	39000
204	m	3	1	up	0.0497	29200	55100	52500	28100	27000	33300	31500	33700	38600
204	m	3	0	up	0.0204	27300	38200	36000	27300	10900	37100	32600	36700	38200
204	m	3	1	up	0.0284	29200	44600	29600	29200	15400	32600	31800	33000	37800
204	m	3	1	up	0.037	28100	45700	43800	28100	17600	33300	31500	34100	41200
204	m	3	1	up	0.0357	27000	42300	39000	27000	15300	34500	32600	35600	39700
204	m	3	1	up	0.0387	44200	47600	47600	26600	21000	39000	30000	39300	43100
204	m	3	1	up	0.0377	27300	48700	46800	27000	21700	38600	31800	36000	41600
204	m	3	0	up	0.0293	28100	37800	36700	28100	9700	37100	31500	36300	38600
204	m	3	1	up	0.0473	28100	53600	46800	28100	25500	29600	30000	36700	40800
205	f	1	0	up	0.024	30700	42300	42000	30700	11600	40800	37800	40100	41600
205	f	1	0	up	0.0256	31100	40800	40800	31100	9700	37500	36700	37800	38600
205	f	1	0	up	0.0187	19800	27000	26200	19800	7200	26600	25500	27300	45300
205	f	1	0	flat	0.0146	26200	29600	29600	25800	3800	28500	28100	28800	30000
205	f	1	0	up	0.0194	34100	40800	40800	34100	6700	39700	39000	40100	40800
205	f	1	0	flat	0.029	34800	40100	38600	34500	5600	36700	36700	37500	39000
205	f	1	0	up	0.028	33300	42700	42300	33300	9400	37500	37100	37800	39000
205	f	1	0	up	0.0323	20600	32600	32600	20600	12000	31100	27300	30700	33000
205	f	1	1	up	0.0293	31100	42300	32200	31100	11200	39300	33300	39300	41200
205	f	1	0	up	0.0237	34100	40100	39700	34100	6000	39700	38200	39700	40500
205	f	1	0	flat	0.0286	36700	41200	40100	36700	4500	40800	38200	40100	41200
205	f	1	0	flat	0.0193	36000	41200	41200	36000	5200	38200	38200	39000	39700
205	f	1	1	flat	0.019	31500	35200	24700	24700	10500	33000	32200	33300	34500
205	f	1	0	up	0.026	24700	37800	37500	24300	13500	37100	34100	37100	38200
205	f	1	1	up	0.023	28800	50200	48700	28500	21700	33000	27300	33300	36300
205	f	1	0	flat	0.02	30700	36300	36300	30700	5600	33700	33000	34500	36000
205	f	1	0	flat	0.0243	38200	41600	40100	38200	3400	40500	39300	40500	41200
205	f	1	0	flat	0.0173	29600	30300	28100	28100	2200	30000	30000	30700	43800
205	f	1	1	up	0.0247	21700	39000	37800	21700	17300	38200	25100	35600	39300
205	f	1	0	up	0.0283	33300	38600	37800	32600	6000	37500	33700	36300	37800
205	f	3	1	up	0.0166	31100	44200	39700	30700	13500	41200	34100	38200	41600
205	f	3	1	up	0.0173	37800	51700	44600	36300	15400	37500	37500	38200	44600
205	f	3	1	up	0.0217	30000	46100	38200	29600	16500	35200	34800	36000	43100
205	f	3	1	up	0.0147	32200	43800	34800	31500	12300	32200	32600	37100	41600
205	f	3	1	up	0.0207	30700	48700	40500	30700	18000	35600	35600	37800	45000
205	f	3	1	up	0.0203	30300	45700	33700	30300	15400	33700	34100	38600	43500
205	f	3	1	up	0.0217	30300	49800	46500	30300	19500	38200	37800	39000	43800
205	f	3	1	up	0.0263	43500	69300	51000	40100	29200	41600	41600	43800	49500
205	f	3	1	up	0.026	29200	46100	36700	29200	16900	34500	34800	37100	43100
205	f	3	0	up	0.0317	19800	41600	41600	19800	21800	34800	32600	35200	37100
205	f	3	1	up	0.0223	34800	71600	54300	34800	36800	38600	39000	40800	47200
205	f	3	1	up	0.0317	41200	70500	40800	35600	34900	40500	37800	40800	49500
205	f	3	0	up	0.019	20600	37500	37500	20600	16900	31800	31100	33000	35600
205	f	3	1	up	0.0263	26600	42700	34800	26600	16100	31800	32600	36000	39300
205	f	3	1	up	0.0266	31800	53600	40500	31500	22100	40100	38200	40100	41600
205	f	3	0	up	0.031	21700	41600	41600	21700	19900	34500	31500	34100	36300
205	f	3	1	flat	0.028	32200	41200	40100	31500	9700	39700	39000	40100	40800
205	f	3	1	up	0.0236	31500	48700	37800	30700	18000	36000	36000	41200	46800
205	f	3	1	up	0.0214	34100	43100	32200	31500	11600	42000	34800	40500	42300
205	f	3	1	up	0.0224	32600	64800	41200	32600	32200	37100	37100	37800	42700
210	f	1	1	up	0.0436	30700	39000	28100	27000	12000	28100	27700	29200	37500
210	f	1	1	up	0.0316	36300	40100	34100	27700	12400	33000	29600	32600	34100
210	f	1	0	flat	0.0276	30300	31100	30000	30000	1100	30300	30300	30700	31500
210	f	1	1	up	0.035	28800	38200	33700	26200	12000	33000	29600	33000	34100
210	f	1	1	up	0.0246	30700	39300	30300	27700	11600	28800	29600	34500	37500
210	f	1	1	up	0.0383	33300	38600	31100	26600	12000	29200	29200	30700	35600
210	f	1	1	up	0.037	31800	39300	30000	27700	11600	29200	29200	30000	37100
210	f	1	1	up	0.0333	33300	39000	31100	27300	11700	30000	30000	34100	37500
210	f	1	1	up	0.0307	30000	40100	36000	27700	12400	33300	33000	33700	34800
210	f	1	0	flat	0.026	31100	31800	30300	30300	1500	30700	30700	31100	31800
210	f	1	1	up	0.0277	31500	37800	30700	27700	10100	29600	29600	30700	35200
210	f	1	1	up	0.03	29200	39300	28800	27700	11600	36300	34500	36300	38200
210	f	1	1	up	0.0263	29200	38200	30300	27000	11200	36300	30000	34500	36700
210	f	1	1	up	0.0316	34800	40800	34800	28100	12700	28800	29200	34100	39700
210	f	1	1	up	0.0347	33000	39700	33000	28100	11600	29600	30000	31500	36300
210	f	1	1	up	0.0306	38600	41200	37500	27700	13500	35200	33300	35200	36700
210	f	1	1	up	0.0337	33700	41200	36700	28100	13100	33300	32200	33700	36000
210	f	1	1	up	0.0464	40100	43100	39000	29200	13900	36300	31500	34800	37100
210	f	1	1	up	0.0276	34500	40500	39300	28100	12400	36300	33000	35200	37500
210	f	1	0	up	0.022	28100	40800	40800	28100	12700	36700	34100	36000	37800
210	f	3	1	up	0.0256	37800	51000	51000	28100	22900	29600	30000	38200	40100
210	f	3	0	up	0.014	34800	41600	41600	34800	6800	36700	36300	37800	39700
210	f	3	0	up	0.0147	29200	41200	41200	29200	12000	37800	34500	37500	39700
210	f	3	0	up	0.0257	28800	52500	52500	28800	23700	37500	34500	37800	41600
210	f	3	1	up	0.032	28800	52800	52800	27700	25100	28800	30000	34100	37800
210	f	3	1	up	0.0213	26600	52800	46500	26600	26200	40800	35600	39700	43500
210	f	3	1	up	0.0187	28800	48300	48300	28800	19500	37500	32600	36000	38200
210	f	3	1	up	0.0356	37800	40500	37500	27700	12800	37500	30000	37100	38200
210	f	3	0	up	0.0217	29200	48700	48700	29200	19500	37800	34800	37500	39700
210	f	3	1	up	0.0273	29600	40100	38600	28500	11600	29200	30300	34100	37500
210	f	3	1	up	0.0237	28500	42300	40800	28100	14200	34100	32200	34500	36700
210	f	3	1	up	0.0216	29600	51700	51700	28500	23200	30300	31100	36300	40100
210	f	3	1	up	0.0256	29200	49500	49500	29200	20300	30000	31800	36300	40100
210	f	3	1	up	0.0277	30000	51000	51000	28800	22200	38200	34100	37500	39700
210	f	3	0	up	0.0174	28800	44600	44600	28800	15800	37800	33700	37100	39700
210	f	3	0	up	0.0143	34100	41600	41600	33700	7900	37500	36000	37800	40100
210	f	3	1	up	0.0324	30300	53600	53600	27300	26300	34500	30300	34100	36300
210	f	3	1	up	0.027	29200	49100	49100	29200	19900	30000	30700	35600	40100
210	f	3	1	up	0.0236	31500	40500	34800	28500	12000	30000	30700	34800	38200
210	f	3	1	up	0.028	38600	44600	41200	30000	14600	33300	33000	34800	39300
212	m	1	0	up	0.024	19800	37500	37500	19800	17700	34500	32600	34500	36000
212	m	1	0	up	0.0293	21700	36000	36000	21700	14300	33700	30700	33300	35600
212	m	1	0	up	0.0284	24000	36000	36000	24000	12000	31800	32200	33000	34500
212	m	1	0	flat	0.0314	30000	30000	28500	27700	2300	28100	28100	28500	29600
212	m	1	0	up	0.0167	22800	35600	35600	22500	13100	31100	30300	31500	33000
212	m	1	0	flat	0.0256	25100	27300	26200	24700	2600	26200	26200	26600	27300
212	m	1	0	flat	0.0223	22800	27000	25800	22800	4200	25800	25500	26200	27000
212	m	1	0	up	0.02	22500	36300	36300	22500	13800	31500	30700	31800	33700
212	m	1	0	up	0.034	23600	37500	37500	23200	14300	31100	31100	31800	34500
212	m	1	0	up	0.0346	18000	36000	36000	18000	18000	30700	30300	32200	34800
212	m	1	0	up	0.0146	24700	35200	35200	24300	10900	31100	31100	32200	33700
212	m	1	1	up	0.0284	24700	40100	28500	24700	15400	33700	32200	34800	38200
212	m	1	1	flat	0.0256	27300	36300	36300	25800	10500	26600	26600	27300	28800
212	m	1	0	up	0.018	29600	36700	36700	29600	7100	35600	34500	35600	36300
212	m	1	1	up	0.0293	36700	40800	36000	25800	15000	33300	32200	33700	34800
212	m	1	0	up	0.026	27000	40500	40500	27000	13500	33300	31500	33300	35200
212	m	1	0	up	0.0256	26200	34100	34100	26200	7900	27000	27300	28500	29600
212	m	1	1	flat	0.0224	46500	57300	31100	31100	26200	34100	33700	34500	34800
212	m	1	0	up	0.028	21700	35600	35600	21700	13900	31500	25100	32200	34500
212	m	1	0	up	0.031	26200	33700	33700	26200	7500	33000	30700	32200	33700
212	m	3	0	up	0.026	41200	50200	48300	41200	9000	41600	41600	42300	46500
212	m	3	1	up	0.0326	26200	48000	37100	26200	21800	34500	34500	35200	37100
212	m	3	0	up	0.0114	26600	40800	40800	26600	14200	40100	30300	34500	39700
212	m	3	1	up	0.0243	33700	39700	37800	24000	15700	33300	30700	33300	34800
212	m	3	1	up	0.028	24300	41200	25100	22500	18700	33700	30700	33700	36300
212	m	3	1	up	0.0213	21700	40800	35600	21700	19100	31100	31500	33700	37500
212	m	3	1	up	0.0374	25500	40500	30000	25500	15000	33700	30300	34100	35600
212	m	3	1	up	0.04	27300	42300	39300	27300	15000	33300	31100	33700	35600
212	m	3	1	up	0.0304	19100	39000	33300	18300	20700	33300	31500	33000	34500
212	m	3	1	up	0.046	43100	65200	45300	31800	33400	43100	42000	43800	50600
212	m	3	1	up	0.0287	38200	44600	39700	25500	19100	34500	33700	34800	37100
212	m	3	0	up	0.0147	26200	35200	26600	25800	9400	26600	27300	30700	33300
212	m	3	1	up	0.0287	25800	39300	34100	25800	13500	32600	30700	33300	36300
212	m	3	1	up	0.0294	32200	45700	40500	31500	14200	32600	32600	34100	36700
212	m	3	1	up	0.0286	22500	40800	39300	22500	18300	31100	31500	32600	37500
212	m	3	1	up	0.025	30700	42000	36300	30700	11300	30700	31800	34800	38200
212	m	3	0	up	0.028	16500	40800	40800	16500	24300	32600	31500	33000	34500
212	m	3	0	up	0.023	25100	40500	40500	25100	15400	34100	32600	34500	36700
212	m	3	1	up	0.0253	25800	45300	37500	25800	19500	34100	33700	34500	35600
212	m	3	1	up	0.0333	35200	40100	33300	30000	10100	34100	32600	34500	36300
215	f	1	1	up	0.0377	24300	34100	22500	22500	11600	30000	28100	30300	32200
215	f	1	0	up	0.0337	22800	34500	34500	22800	11700	34100	30700	33000	34500
215	f	1	0	up	0.031	20600	34800	34800	20600	14200	31100	31500	33300	34800
215	f	1	0	up	0.038	22800	41200	41200	22500	18700	34800	29200	32200	35200
215	f	1	0	up	0.0354	19500	36000	35200	19500	16500	30000	27700	31100	34800
215	f	1	0	flat	0.0136	18000	21000	21000	18000	3000	20200	19500	22100	41200
215	f	1	0	up	0.039	23200	39700	39700	23200	16500	30000	28800	31100	36700
215	f	1	0	flat	0.04	27300	31100	30300	27300	3800	30300	28500	30000	31100
215	f	1	0	up	0.0247	15000	22800	22800	15000	7800	21700	20600	22100	25100
215	f	1	0	flat	0.0247	27700	28100	25100	25100	3000	27700	27300	28100	28500
215	f	1	1	up	0.0346	29600	39000	27300	27000	12000	27300	28100	34500	37500
215	f	1	0	up	0.034	15300	23200	23200	15300	7900	21700	21000	22100	25100
215	f	1	0	up	0.027	16100	30700	30700	16100	14600	29200	26200	28100	30000
215	f	1	0	up	0.0487	24300	39700	39700	24300	15400	33700	28100	31500	34500
215	f	1	0	up	0.041	24700	32200	30000	24700	7500	31500	29200	31100	32200
215	f	1	1	up	0.0543	29200	33000	28800	22500	10500	23600	24700	30700	35200
215	f	1	1	up	0.0377	23200	34100	27700	23200	10900	23600	24000	28800	32200
215	f	1	1	up	0.038	23600	39700	31800	23600	16100	29200	28800	31800	37100
215	f	1	1	up	0.0397	23200	32600	28800	22100	10500	23600	24300	28800	31800
215	f	1	0	up	0.0283	15300	24000	24000	15000	9000	23200	22500	23600	24700
215	f	3	0	chevron	0.0273	23200	37800	26600	22100	15700	37500	33300	36700	38200
215	f	3	0	flat	0.0137	33700	34800	33300	33300	1500	34500	34500	35200	35600
215	f	3	1	up	0.0367	39300	73500	47600	34100	39400	36700	35600	41200	48300
215	f	3	0	flat	0.0233	26600	30000	29600	26200	3800	29200	27300	28800	30000
215	f	3	1	up	0.0336	23600	52500	51300	23200	29300	35200	30300	37100	45300
215	f	3	1	up	0.0266	24300	44600	23200	23200	21400	28500	28800	31500	37500
215	f	3	1	up	0.033	22100	34800	21300	21300	13500	34100	28500	31500	34500
215	f	3	0	up	0.0343	22800	39000	39000	22800	16200	37800	30300	34800	38200
215	f	3	1	up	0.047	25500	64100	48700	25500	38600	34100	29600	34500	49500
215	f	3	0	up	0.024	22500	31500	28800	22500	9000	30700	27000	29600	31100
215	f	3	0	up	0.0337	23200	41200	41200	23200	18000	36300	30700	35200	37500
215	f	3	1	up	0.0274	16100	40500	39000	16100	24400	36700	22800	36300	38600
215	f	3	1	up	0.0287	30000	38200	24000	24000	14200	29600	28100	30300	33000
215	f	3	0	flat	0.0206	23200	31500	30300	23200	8300	31100	28500	30700	31800
215	f	3	0	up	0.034	22800	34100	30000	22800	11300	30000	29600	31100	33300
215	f	3	0	up	0.0354	23200	46500	46500	23200	23300	39700	30700	36000	41200
215	f	3	1	up	0.0204	23600	33000	19800	19800	13200	31800	29600	31500	32600
215	f	3	0	chevron	0.032	23200	34100	27700	22800	11300	29600	28800	30700	33300
215	f	3	0	up	0.036	27000	41200	41200	27000	14200	38200	33000	36300	39000
215	f	3	0	complex	0.0457	43800	46500	42000	29600	16900	42700	35600	41600	43500
